# Supplementary material for: The Addition of Glutamine Enhances the Quality of Huangjiu by Modifying the Assembly and Metabolic Activities of Microorganisms during the Fermentation Process
Source: Foods. 2024 Sep 6;13(17):2833. doi: 10.3390/foods13172833 (PMC11395270; doi:10.3390/foods13172833)
Supplement: Supplementary file 1 [file foods-13-02833-s001.zip]

Archive with 1 entries (1 files):
- foods-3162356-supplementary.pdf
